# Supplementary material for: Prognostic Significance of Interim PET/CT in the First-Line Treatment of Follicular Lymphoma Patients, a Single-Center Experience
Source: Cancers (Basel). 2024 Dec 29;17(1):73. doi: 10.3390/cancers17010073 (PMC11719785; doi:10.3390/cancers17010073)
Supplement: Supplementary file 1 [file cancers-17-00073-s001.zip]

Archive with 1 entries (1 files):
- cancers-3328723-supplementary.xlsx
