# Supplementary material for: Prognostic Significance of Interim PET/CT in the First-Line Treatment of Follicular Lymphoma Patients, a Single-Center Experience
Source: Cancers (Basel). 2024 Dec 29;17(1):73. doi: 10.3390/cancers17010073 (PMC11719785; doi:10.3390/cancers17010073)
Supplement: Supplementary file 1 [file cancers-17-00073-s001.zip › cancers-3328723-supplementary.xlsx]

## Sheet: Munka1
Patient#	age	gender	histology	Stage	B-symptoms	FLIPI	Treatment	Maintenance	PFS	event	interim PET poz (1) /neg (0)	DS score	Baseline:SUVmax	Interim_SUVmax	delta SUVmax	Ly	Mo	Ly/Mo
Patient1	59	2	2	4	a	3	R-Bendamustin	1	56	0	0	2	10.7	3.3	0.308411	2.37	0.32	7.40625
Patient2	41	1	2	4	a	2	R-Bendamustin	1	51	0	0	3	10.6	3.4	0.320755	1.06	0.73	1.45205
Patient3	42	1	3a	4	b	3	R-CHOP	0	50	0	0	3	27	2.6	0.0962963	0.98	0.52	1.88462
Patient4	61	1	2	2	b	1	R-Bendamustin	1	49	0	0	2	12	2.3	0.191667	1.24	0.75	1.65333
Patient5	58	1	1	3	a	1	R-Bendamustin	1	46	0	0	2	8.8	1.6	0.181818	0.74	0.51	1.45098
Patient6	43	1	2	2	a	3	R-Bendamustin	0	10	1	1	5	10.7	5.5	0.514019	0.66	0.36	1.83333
Patient7	56	1	1	3	a	2	R-CHOP	1	40	0	0	2	15.2	1.9	0.125	0.54	0.59	0.915254
Patient8	55	1	2	2	a	2	R-CHOP	0	40	0	0	2	15.4	1.8	0.116883	1.44	0.94	1.53191
Patient9	47	1	1	4	a	3	R-Bendamustin	1	40	0	0	2	8.3	2.5	0.301205	1.13	0.38	2.97368
Patient10	83	1	2	3	a	2	R-Bendamustin	1	39	0	0	1	10.6	1.5	0.141509	0.9	0.82	1.09756
Patient11	80	2	2	4	a	3	R-Bendamustin	1	37	0			11.6			0.3	0.5	0.6
Patient12	55	2	2	2	a	1	R-Bendamustin	0	36	0			9.5			0.47	0.8	0.5875
Patient13	66	2	1	2	a	1	R-CHOP	1	18	1	1	4	11.3	4.1	0.362832	1.8	0.78	2.30769
Patient14	43	2	2	4	a	2	R-Bendamustin	0	12	1			9.4			0.6	0.62	0.967742
Patient15	56	1	1	3	a	2	R-CHOP	1	33	0	0	2	15,2	1.9	#VALUE!	0.54	0.69	0.782609
Patient16	74	2	1	3	a	2	R-Bendamustin	1	31	0	0	3	14.5	5.5	0.37931	0.81	0.46	1.76087
Patient17	68	2	1	4	a	4	R-CHOP	1	30	0	0		25.3			1.13	0.42	2.69048
Patient18	49	2	ND	4	a	2	R-CHOP	1	28	0	0		9.4	3.6	0.382979	0.7	0.47	1.48936
Patient19	77	1	2	4	a	4	R-Bendamustin	0	6	1	1	5	17.3	17.5	1.01156	0.44	0.81	0.54321
Patient20	78	2	3a	4	a	4	R-Bendamustin	0	6	1	1	5	48.3	27.4	0.567288	1.23	0.47	2.61702
Patient21	72	2	1	4	a	3	R-Bendamustin	1	24	0	0	3	10.6	3	0.283019	2.23	0.6	3.71667
Patient22	43	1	3a	3	b	3	R-CHOP	1	23	0	0	3	27.6	3.4	0.123188	2.92	0.73	4
Patient23	60	2	3a	3	a	2	R-CHOP	1	23	0	1	4	10.1	4.4	0.435644	2.34	0.71	3.29577
Patient24	71	2	1	3	a	1	R-Bendamustin	1	23	0	0	1	12.1	1.6	0.132231	2.05	1.37	1.49635
Patient25	39	1	2	3	a	1	R-CHOP	0	7	1	1	5	14.9	10.9	0.731544	1.25	0.76	1.64474
Patient26	50	1	1	4	a	1	R-CHOP	1	22	0	1	4	24.9	9.6	0.385542	0.62	0.7	0.885714
Patient27	79	1	3a	3	a	3	R-Bendamustin	1	20	0	0	1	12.1			1.28	0.61	2.09836
Patient28	50	2	2	4	b	4	R-CHOP	1	19	0	0	3	10	1.8	0.18	0.5	0.4	1.25
Patient29	76	1	1	3	a	3	R-Bendamustin	1	18	0	1	4	19.2	8.5	0.442708	0.46	0.68	0.676471
Patient30	83	2	3a	4	b	2	R-Bendamustin	1	18	0	0	2	15.1	6	0.397351	0.49	0.75	0.653333
Patient31	70	2	ND	4	a	3	R-Bendamustin	0	6	1			13.7
Patient32	64	1	1	3	a	2	R-CHOP	1	18	0	1	4	13	3.6	0.276923	2.97	0.66	4.5
Patient33	55	2	3a	3	a	2	R-CHOP	1	16	0	0		23.8			1.55	0.64	2.42188
Patient34	74	2	2	4	a	2	R-Bendamustin	1	13	0	0	1	14.3			2.11	0.76	2.77632
Patient35	51	2	2	4	a	1	R-Bendamustin	1	11	0	0	2	10.2	2.6	0.254902	0.28	0.47	0.595745
Patient36	39	2	2	4	b	1	R-CHOP	1	10	0	0		15.4	2.3	0.149351	1.07	0.4	2.675
Patient37	65	2	ND	4	b	3	R-Bendamustin	1	10	0	0	1	14.8			2.18	0.48	4.54167
Patient38	50	2	3a	4	a	3	R-CHOP	0	4	0	1	5	14.7	7.6	0.517007	1.04	0.5	2.08
Patient39	44	1	1	4	a		R-Bendamustin	1	45	1	0	2	14.3	3.3	0.230769
Patient40	65	1	2	3	B	3	R-Bendamustin	1	94	0	0	3	8.6	2.18	0.253488
Patient41	53	2	1	4	b	3	R-CHOP	1	87	0	0	3	12.2	3.6	0.295082
Patient42	57	1	2	3	a	2	R-CHOP		20	1	1		11.5	11.2	0.973913
Patient43	40	1	ND	4	b	2	gazyvaro-bendamustine	1	73	0	0	3	6.2	3.5	0.564516
Patient44	50	2	3a	4	a	2	R-CHOP	1	14	1	0	3	28.9	3.5	0.121107
Patient45	63	2	2	3	b	3	R-Bendamustin	1	62	1	1		8.9	4.32	0.485393
Patient46	43	1	1	3	a	1	R-Bendamustin	1	68	0	0	1	7.6	1.7	0.223684
Patient47	69	2	1	3	a	3	R-Bendamustin	1	68	0	0	2	18.1	3.9	0.21547
Patient48	43	2	3a	2	a	1	R-Bendamustin		66	0	0	3	12.1	2.6	0.214876
Patient49	38	1	3a	3	b	3	R-CHOP	1	66	0	0	2	15	1.7	0.113333
Patient50	58	2	3a	4	a	2	R-CHOP	1	61	0	0		1.95	1.66	0.851282
Patient51	43	2	2	4	a	1	R-CHOP	0	199	0	0			2
Patient52	45	1	1	2	a	1	R-CHOP		16	1	1		12.34	4.3	0.34846
Patient53	48	2	2	4	a	1	R-CHOP		185	0	0		5.8	1.8	0.310345
Patient54	61	1	3a	4	b	4	R-CHOP	1	79	0	0		15.8	2	0.126582
Patient55	60	2	2	3	ax	2	R-CHOP		34	1	1		11	3.6	0.327273
Patient56	57	1	3a	4	b	3	R-CHOP	0	174	0	0			1.12
Patient57	46	2	3a	3	a	1	R-CVP	0	174	0	0		9.3	1.3	0.139785
Patient58	40	2	ND	2	a	0	R-CVP	0	169	1	0		5.6	2.1	0.375
Patient59	47	2	1	4	b	4	R-CHOP	0	15	1	0		14.13	3.33	0.235669
Patient60	61	2	2	4	b	3	R-CHOP	1	167	0	1		10	4.94	0.494
Patient61	47	2	2	4	b	2	R-CHOP	0	167	0	1		9.5	5.72	0.602105
Patient62	43	1	2	4	a	1	R-CVP	0	20	1	0		12.5	1.23	0.0984
Patient63	56	2	3a	4	a	2	R-CHOP	1	162	0			11.6	4.1	0.353448
Patient64	40	1	2	4	a	1	R-CHOP	1	48	0	0		7.3	2.68	0.367123
Patient65	51	1	1	4	b	3	R-CHOP	1	140	1	1		16	6.53	0.408125
Patient66	53	1	1	3	b	2	R-CHOP	0	160	0	0		4.8	2.15	0.447917
Patient67	40	2	3a	3	a	3	R-CHOP	0	51	1	0		13.4	2.4	0.179104
Patient68	54	1	3a	4	a	2	R-CHOP	0	123	0	0			1.1
Patient69	67	2	1	4	a	3	R-CHOP		145	1	0		10.6	0.98	0.0924528
Patient70	56	2	3a	4	a	2	R-CHOP	1	7	1	1		11.64	5.1	0.438144
Patient71	54	2	3a	4	b	3	R-CHOP		3	1	1			3.98
Patient72	69	2	3a	3	b	4	R-CHOP	0	151	0	0		22.46	0.89	0.039626
Patient73	49	2	2	2	b	2	R-Bendamustin		2	1	1		20.93	18.7	0.893454
Patient74	50	1	ND	3	a	3	R-CHOP		144	0	1		17.57	4.99	0.284007
Patient75	50	1	ND	2	a	0	R-CHOP	1	139	0	0		9.58	2.39	0.249478
Patient76	52	2	2	4	a	1	R-Bendamustin		115	0	0		1.3	1.11	0.853846
Patient77	53	1	3a	2	b	0	R-CHOP		19	0	1		6.12	20.9	3.41503
Patient78	25	2	2	4	b	4	R-CHOP	1	129	0	1	4	9.7	4.1	0.42268
Patient79	37	2	ND	3	a	2	R-CHOP		99	1	0	3	13.3	2.8	0.210526
Patient80	51	1	3a	3	a	2	R-CVP	1	8	1	0	3	24.1	3.3	0.136929
Patient81	40	2	2	4	b	4	R-CHOP	1	42	1	1	4	26.8	3.7	0.13806
Patient82	65	1	ND	2	a	2	R-CVP	1	32	1	1	4	10	3.86	0.386
Patient83	60	2	3a	3	a	4	R-CHOP	1	103	1	0		10.35	0.97	0.0937198
Patient84	80	1	2	4	b	3	R-CVP	1	37	0	0		13.1	3	0.229008
Patient85	52	2	1	4	a	2	R-CHOP	1	122	0	0	3	21.4	2.82	0.131776
Patient86	55	2	1	3	a	2	R-CVP	1	121	0	0		9.4	2	0.212766
Patient87	54	1	1	4	a	2	R-CVP		68	0	1		8.56	10	1.16822
Patient88	61	1	1	4	a	2	R-CVP	1	82	0	0		9.5	2.3	0.242105
Patient89	35	2	2	3			R-CHOP	1	27	1	0	2	10	2.3	0.23
Patient90	64	2	3a	3	b	4	R-CHOP	1	112	0	0			2.7
Patient91	44	1	2	4	b	3	R-CHOP		4	1	0	4	8.5	0.63	0.0741176
Patient92	58	1	1	4	b	3	R-CHOP	1	37	1	0	2	10.7	0.82	0.0766355
Patient93	54	2	1	3	a	2	R-CHOP	1	106	0	0		7.9	1.8	0.227848
Patient94	52	2	1	3	a	2	R-Bendamustin	1	104	0	0	2	23.9	0.7	0.0292887
Patient95	67	2	2	4	a	3	R-Bendamustin	1	10	1	1		6.15	7.94	1.29106
Patient96	48	1	2	4	a	3	R-CHOP	1	21	1	0	3	11.03	3.55	0.32185
Patient97	68	1	3a	4			R-CHOP		8	1	1	4		6
Patient98	46	2	2	4	b	3	R-Bendamustin	1	62	1	0		6.8	1.95	0.286765
Patient99	50	2	ND	4	b	4	R-CHOP		4	1	1		21.7	4.4	0.202765
Patient100	40	1	ND	3	b		R-CHOP		8	1	1	4	13.8	5.7	0.413043
Patient101	47	2	1	3	a	2	R-Bendamustin	1	90	0	0	1	8.2	1.8	0.219512
Patient102	49	1	1	4	a	3	R-Bendamustin	1	89	0	0		5.9	2.7	0.457627
Patient103	58	2	2	3	b	3	R-Bendamustin	1	83	0	0	1	9.3	2.9	0.311828

## Sheet: Patient characteristics
Patient number		103
Male/ female		45/58
Age (yrs, median, range)		54 (25-83)
Grade	1	30
	2	36
	3a	26
	ND	11
Stage	2	12
	3	36
	4	55
B-symptoms		33
FLIPI risk	low	21
	intermediate	34
	high	44
	unknown	4
Treatment	antiCD20-bendamustin	37
	R-CVP	9
	R-CHOP	57
	rituximab maintenance	65
